# Supplementary material for: Generation of a mouse SWATH-MS spectral library to quantify 10148 proteins involved in cell reprogramming
Source: Sci Data. 2021 Apr 26;8:118. doi: 10.1038/s41597-021-00896-w (PMC8076245; doi:10.1038/s41597-021-00896-w)
Supplement: Supplementary file 2 — Supplementary table 1 [file 41597_2021_896_MOESM2_ESM.xlsx]

## Sheet: Samples Spectral library
Sample name	Protocol 1	Protocol 2	Protocol 3	Protocol 4	Raw data File
NIH3T3 MEFs	N/A	N/A	cell lysis and protein digestion	DDA acquisition of samples	MEFs_BAND_1
NIH3T3 MEFs	N/A	N/A	cell lysis and protein digestion	DDA acquisition of samples	MEFs_BAND_2
NIH3T3 MEFs	N/A	N/A	cell lysis and protein digestion	DDA acquisition of samples	MEFs_BAND_3
NIH3T3 MEFs	N/A	N/A	cell lysis and protein digestion	DDA acquisition of samples	MEFs_BAND_4
NIH3T3 MEFs	N/A	N/A	cell lysis and protein digestion	DDA acquisition of samples	MEFs_BAND_5
NIH3T3 MEFs	N/A	N/A	cell lysis and protein digestion	DDA acquisition of samples	MEFs_BAND_6
NIH3T3 MEFs	N/A	N/A	cell lysis and protein digestion	DDA acquisition of samples	MEFs_BAND_7
NIH3T3 MEFs	N/A	N/A	cell lysis and protein digestion	DDA acquisition of samples	MEFs_BAND_8
NIH3T3 MEFs	N/A	N/A	cell lysis and protein digestion	DDA acquisition of samples	MEFs_BAND_9
NIH3T3 MEFs	N/A	N/A	cell lysis and protein digestion	DDA acquisition of samples	MEFs_BAND_10
NIH3T3 MEFs	N/A	N/A	cell lysis and protein digestion	DDA acquisition of samples	MEFs_BAND_11
NIH3T3 MEFs	N/A	N/A	cell lysis and protein digestion	DDA acquisition of samples	MEFs_BAND_12
NIH3T3 MEFs	N/A	N/A	cell lysis and protein digestion	DDA acquisition of samples	MEFs_BAND_13
NIH3T3 MEFs	N/A	N/A	cell lysis and protein digestion	DDA acquisition of samples	MEFs_BAND_14
NIH3T3 MEFs	N/A	N/A	cell lysis and protein digestion	DDA acquisition of samples	MEFs_BAND_15
NIH3T3 MEFs	N/A	N/A	cell lysis and protein digestion	DDA acquisition of samples	MEFs_BAND_16
NIH3T3 MEFs	N/A	N/A	cell lysis and protein digestion	DDA acquisition of samples	MEFs_BAND_17
NIH3T3 MEFs	N/A	N/A	cell lysis and protein digestion	DDA acquisition of samples	MEFs_BAND_18
NIH3T3 MEFs	N/A	N/A	cell lysis and protein digestion	DDA acquisition of samples	MEFs_BAND_19
NIH3T3 MEFs	N/A	N/A	cell lysis and protein digestion	DDA acquisition of samples	MEFs_BAND_20
NIH3T3 MEFs	N/A	N/A	cell lysis and protein digestion	DDA acquisition of samples	MEFs_BAND_21
NIH3T3 MEFs	N/A	N/A	cell lysis and protein digestion	DDA acquisition of samples	MEFs_BAND_22
NIH3T3 MEFs	N/A	N/A	cell lysis and protein digestion	DDA acquisition of samples	MEFs_BAND_23
NIH3T3 MEFs	N/A	N/A	cell lysis and protein digestion	DDA acquisition of samples	MEFs_BAND_24
NIH3T3 MEFs	N/A	N/A	cell lysis and protein digestion	DDA acquisition of samples	MEFs_BAND_25
NIH3T3 MEFs	N/A	N/A	cell lysis and protein digestion	DDA acquisition of samples	MEFs_BAND_26
NIH3T3 MEFs	N/A	N/A	cell lysis and protein digestion	DDA acquisition of samples	MEFs_BAND_27
NIH3T3 MEFs	N/A	N/A	cell lysis and protein digestion	DDA acquisition of samples	MEFs_BAND_28
NIH3T3 MEFs	N/A	N/A	cell lysis and protein digestion	DDA acquisition of samples	MEFs_BAND_29
NIH3T3 MEFs	N/A	N/A	cell lysis and protein digestion	DDA acquisition of samples	MEFs_BAND_30
Day 6 reprogramming	Doxyyline treatment	N/A	cell lysis and protein digestion	DDA acquisition of samples	Day_6_DDA_BAND_01
Day 6 reprogramming	Doxyyline treatment	N/A	cell lysis and protein digestion	DDA acquisition of samples	Day_6_DDA_BAND_02
Day 6 reprogramming	Doxyyline treatment	N/A	cell lysis and protein digestion	DDA acquisition of samples	Day_6_DDA_BAND_03
Day 6 reprogramming	Doxyyline treatment	N/A	cell lysis and protein digestion	DDA acquisition of samples	Day_6_DDA_BAND_04
Day 6 reprogramming	Doxyyline treatment	N/A	cell lysis and protein digestion	DDA acquisition of samples	Day_6_DDA_BAND_05
Day 6 reprogramming	Doxyyline treatment	N/A	cell lysis and protein digestion	DDA acquisition of samples	Day_6_DDA_BAND_06
Day 6 reprogramming	Doxyyline treatment	N/A	cell lysis and protein digestion	DDA acquisition of samples	Day_6_DDA_BAND_07
Day 6 reprogramming	Doxyyline treatment	N/A	cell lysis and protein digestion	DDA acquisition of samples	Day_6_DDA_BAND_08
Day 6 reprogramming	Doxyyline treatment	N/A	cell lysis and protein digestion	DDA acquisition of samples	Day_6_DDA_BAND_09
Day 6 reprogramming	Doxyyline treatment	N/A	cell lysis and protein digestion	DDA acquisition of samples	Day_6_DDA_BAND_10
Day 6 reprogramming	Doxyyline treatment	N/A	cell lysis and protein digestion	DDA acquisition of samples	Day_6_DDA_BAND_11
Day 6 reprogramming	Doxyyline treatment	N/A	cell lysis and protein digestion	DDA acquisition of samples	Day_6_DDA_BAND_12
Day 6 reprogramming	Doxyyline treatment	N/A	cell lysis and protein digestion	DDA acquisition of samples	Day_6_DDA_BAND_13
Day 6 reprogramming	Doxyyline treatment	N/A	cell lysis and protein digestion	DDA acquisition of samples	Day_6_DDA_BAND_14
Day 6 reprogramming	Doxyyline treatment	N/A	cell lysis and protein digestion	DDA acquisition of samples	Day_6_DDA_BAND_15
Day 6 reprogramming	Doxyyline treatment	N/A	cell lysis and protein digestion	DDA acquisition of samples	Day_6_DDA_BAND_16
Day 6 reprogramming	Doxyyline treatment	N/A	cell lysis and protein digestion	DDA acquisition of samples	Day_6_DDA_BAND_17
Day 6 reprogramming	Doxyyline treatment	N/A	cell lysis and protein digestion	DDA acquisition of samples	Day_6_DDA_BAND_18
Day 6 reprogramming	Doxyyline treatment	N/A	cell lysis and protein digestion	DDA acquisition of samples	Day_6_DDA_BAND_19
Day 6 reprogramming	Doxyyline treatment	N/A	cell lysis and protein digestion	DDA acquisition of samples	Day_6_DDA_BAND_20
Day 6 reprogramming	Doxyyline treatment	N/A	cell lysis and protein digestion	DDA acquisition of samples	Day_6_DDA_BAND_21
Day 6 reprogramming	Doxyyline treatment	N/A	cell lysis and protein digestion	DDA acquisition of samples	Day_6_DDA_BAND_22
Day 6 reprogramming	Doxyyline treatment	N/A	cell lysis and protein digestion	DDA acquisition of samples	Day_6_DDA_BAND_23
Day 6 reprogramming	Doxyyline treatment	N/A	cell lysis and protein digestion	DDA acquisition of samples	Day_6_DDA_BAND_24
Day 6 reprogramming	Doxyyline treatment	N/A	cell lysis and protein digestion	DDA acquisition of samples	Day_6_DDA_BAND_25
Day 6 reprogramming	Doxyyline treatment	N/A	cell lysis and protein digestion	DDA acquisition of samples	Day_6_DDA_BAND_26
Day 6 reprogramming	Doxyyline treatment	N/A	cell lysis and protein digestion	DDA acquisition of samples	Day_6_DDA_BAND_27
Day 6 reprogramming	Doxyyline treatment	N/A	cell lysis and protein digestion	DDA acquisition of samples	Day_6_DDA_BAND_28
Day 6 reprogramming	Doxyyline treatment	N/A	cell lysis and protein digestion	DDA acquisition of samples	Day_6_DDA_BAND_29
Day 6 reprogramming	Doxyyline treatment	N/A	cell lysis and protein digestion	DDA acquisition of samples	Day_6_DDA_BAND_30
OCt4+ iPSCs	Doxyyline treatment	FACS	cell lysis and protein digestion	DDA acquisition of samples	iPSC_BAND_1
OCt4+ iPSCs	Doxyyline treatment	FACS	cell lysis and protein digestion	DDA acquisition of samples	iPSC_BAND_2
OCt4+ iPSCs	Doxyyline treatment	FACS	cell lysis and protein digestion	DDA acquisition of samples	iPSC_BAND_3
OCt4+ iPSCs	Doxyyline treatment	FACS	cell lysis and protein digestion	DDA acquisition of samples	iPSC_BAND_4
OCt4+ iPSCs	Doxyyline treatment	FACS	cell lysis and protein digestion	DDA acquisition of samples	iPSC_BAND_5
OCt4+ iPSCs	Doxyyline treatment	FACS	cell lysis and protein digestion	DDA acquisition of samples	iPSC_BAND_6
OCt4+ iPSCs	Doxyyline treatment	FACS	cell lysis and protein digestion	DDA acquisition of samples	iPSC_BAND_7
OCt4+ iPSCs	Doxyyline treatment	FACS	cell lysis and protein digestion	DDA acquisition of samples	iPSC_BAND_8
OCt4+ iPSCs	Doxyyline treatment	FACS	cell lysis and protein digestion	DDA acquisition of samples	iPSC_BAND_9
OCt4+ iPSCs	Doxyyline treatment	FACS	cell lysis and protein digestion	DDA acquisition of samples	iPSC_BAND_10
OCt4+ iPSCs	Doxyyline treatment	FACS	cell lysis and protein digestion	DDA acquisition of samples	iPSC_BAND_11
OCt4+ iPSCs	Doxyyline treatment	FACS	cell lysis and protein digestion	DDA acquisition of samples	iPSC_BAND_12
OCt4+ iPSCs	Doxyyline treatment	FACS	cell lysis and protein digestion	DDA acquisition of samples	iPSC_BAND_13
OCt4+ iPSCs	Doxyyline treatment	FACS	cell lysis and protein digestion	DDA acquisition of samples	iPSC_BAND_14
OCt4+ iPSCs	Doxyyline treatment	FACS	cell lysis and protein digestion	DDA acquisition of samples	iPSC_BAND_15
OCt4+ iPSCs	Doxyyline treatment	FACS	cell lysis and protein digestion	DDA acquisition of samples	iPSC_BAND_16
OCt4+ iPSCs	Doxyyline treatment	FACS	cell lysis and protein digestion	DDA acquisition of samples	iPSC_BAND_17
OCt4+ iPSCs	Doxyyline treatment	FACS	cell lysis and protein digestion	DDA acquisition of samples	iPSC_BAND_18
OCt4+ iPSCs	Doxyyline treatment	FACS	cell lysis and protein digestion	DDA acquisition of samples	iPSC_BAND_19
OCt4+ iPSCs	Doxyyline treatment	FACS	cell lysis and protein digestion	DDA acquisition of samples	iPSC_BAND_20
OCt4+ iPSCs	Doxyyline treatment	FACS	cell lysis and protein digestion	DDA acquisition of samples	iPSC_BAND_21
OCt4+ iPSCs	Doxyyline treatment	FACS	cell lysis and protein digestion	DDA acquisition of samples	iPSC_BAND_22
OCt4+ iPSCs	Doxyyline treatment	FACS	cell lysis and protein digestion	DDA acquisition of samples	iPSC_BAND_23
OCt4+ iPSCs	Doxyyline treatment	FACS	cell lysis and protein digestion	DDA acquisition of samples	iPSC_BAND_24
OCt4+ iPSCs	Doxyyline treatment	FACS	cell lysis and protein digestion	DDA acquisition of samples	iPSC_BAND_25
OCt4+ iPSCs	Doxyyline treatment	FACS	cell lysis and protein digestion	DDA acquisition of samples	iPSC_BAND_26
OCt4+ iPSCs	Doxyyline treatment	FACS	cell lysis and protein digestion	DDA acquisition of samples	iPSC_BAND_27
OCt4+ iPSCs	Doxyyline treatment	FACS	cell lysis and protein digestion	DDA acquisition of samples	iPSC_BAND_28
OCt4+ iPSCs	Doxyyline treatment	FACS	cell lysis and protein digestion	DDA acquisition of samples	iPSC_BAND_29
OCt4+ iPSCs	Doxyyline treatment	FACS	cell lysis and protein digestion	DDA acquisition of samples	iPSC_BAND_30
OCt4+ iPSCs and MEFs	Doxyyline treatment	N/A	cell lysis and protein digestion	DDA acquisition of samples	BAND_1
OCt4+ iPSCs and MEFs	Doxyyline treatment	N/A	cell lysis and protein digestion	DDA acquisition of samples	BAND_2
OCt4+ iPSCs and MEFs	Doxyyline treatment	N/A	cell lysis and protein digestion	DDA acquisition of samples	BAND_3
OCt4+ iPSCs and MEFs	Doxyyline treatment	N/A	cell lysis and protein digestion	DDA acquisition of samples	BAND_4
OCt4+ iPSCs and MEFs	Doxyyline treatment	N/A	cell lysis and protein digestion	DDA acquisition of samples	BAND_5
OCt4+ iPSCs and MEFs	Doxyyline treatment	N/A	cell lysis and protein digestion	DDA acquisition of samples	BAND_6
OCt4+ iPSCs and MEFs	Doxyyline treatment	N/A	cell lysis and protein digestion	DDA acquisition of samples	BAND_7
OCt4+ iPSCs and MEFs	Doxyyline treatment	N/A	cell lysis and protein digestion	DDA acquisition of samples	BAND_8
OCt4+ iPSCs and MEFs	Doxyyline treatment	N/A	cell lysis and protein digestion	DDA acquisition of samples	BAND_9
OCt4+ iPSCs and MEFs	Doxyyline treatment	N/A	cell lysis and protein digestion	DDA acquisition of samples	BAND_10
OCt4+ iPSCs and MEFs	Doxyyline treatment	N/A	cell lysis and protein digestion	DDA acquisition of samples	BAND_11
OCt4+ iPSCs and MEFs	Doxyyline treatment	N/A	cell lysis and protein digestion	DDA acquisition of samples	BAND_12
OCt4+ iPSCs and MEFs	Doxyyline treatment	N/A	cell lysis and protein digestion	DDA acquisition of samples	BAND_13
OCt4+ iPSCs and MEFs	Doxyyline treatment	N/A	cell lysis and protein digestion	DDA acquisition of samples	BAND_14
OCt4+ iPSCs and MEFs	Doxyyline treatment	N/A	cell lysis and protein digestion	DDA acquisition of samples	BAND_15
OCt4+ iPSCs and MEFs	Doxyyline treatment	N/A	cell lysis and protein digestion	DDA acquisition of samples	BAND_16
OCt4+ iPSCs and MEFs	Doxyyline treatment	N/A	cell lysis and protein digestion	DDA acquisition of samples	BAND_17
OCt4+ iPSCs and MEFs	Doxyyline treatment	N/A	cell lysis and protein digestion	DDA acquisition of samples	BAND_18
OCt4+ iPSCs and MEFs	Doxyyline treatment	N/A	cell lysis and protein digestion	DDA acquisition of samples	BAND_19
OCt4+ iPSCs and MEFs	Doxyyline treatment	N/A	cell lysis and protein digestion	DDA acquisition of samples	BAND_20
OCt4+ iPSCs and MEFs	Doxyyline treatment	N/A	cell lysis and protein digestion	DDA acquisition of samples	BAND_21
OCt4+ iPSCs and MEFs	Doxyyline treatment	N/A	cell lysis and protein digestion	DDA acquisition of samples	BAND_22
OCt4+ iPSCs and MEFs	Doxyyline treatment	N/A	cell lysis and protein digestion	DDA acquisition of samples	BAND_23
OCt4+ iPSCs and MEFs	Doxyyline treatment	N/A	cell lysis and protein digestion	DDA acquisition of samples	BAND_24
OCt4+ iPSCs and MEFs	Doxyyline treatment	N/A	cell lysis and protein digestion	DDA acquisition of samples	BAND_25
OCt4+ iPSCs and MEFs	Doxyyline treatment	N/A	cell lysis and protein digestion	DDA acquisition of samples	BAND_26
OCt4+ iPSCs and MEFs	Doxyyline treatment	N/A	cell lysis and protein digestion	DDA acquisition of samples	BAND_27
OCt4+ iPSCs and MEFs	Doxyyline treatment	N/A	cell lysis and protein digestion	DDA acquisition of samples	BAND_28
OCt4+ iPSCs and MEFs	Doxyyline treatment	N/A	cell lysis and protein digestion	DDA acquisition of samples	BAND_29
OCt4+ iPSCs and MEFs	Doxyyline treatment	N/A	cell lysis and protein digestion	DDA acquisition of samples	BAND_30

## Sheet: Samples SWATH
Sample name	Protocol 1	Protocol 2	Protocol 3	Protocol 4	Raw data File
ColSC/M2rtTA/Oct4-GFP MEFs	N/A	Thy1+ cells FACS	cell lysis and protein digestion	SWATH-MS acquisition	SWATH_Sample_01.wiff
ColSC/M2rtTA/Oct4-GFP MEFs	N/A	Thy1+ cells FACS	cell lysis and protein digestion	SWATH-MS acquisition	SWATH_sample_01_rep2.wiff
ColSC/M2rtTA/Oct4-GFP MEFs	N/A	Thy1+ cells FACS	cell lysis and protein digestion	SWATH-MS acquisition	SWATH_Sample_01_rep3.wiff
ColSC/M2rtTA/Oct4-GFP MEFs	N/A	Thy1+ cells FACS	cell lysis and protein digestion	SWATH-MS acquisition	SWATH_Sample_02.wiff
ColSC/M2rtTA/Oct4-GFP MEFs	N/A	Thy1+ cells FACS	cell lysis and protein digestion	SWATH-MS acquisition	SWATH_sample_02_rep2.wiff
ColSC/M2rtTA/Oct4-GFP MEFs	N/A	Thy1+ cells FACS	cell lysis and protein digestion	SWATH-MS acquisition	SWATH_Sample_02_rep3.wiff
ColSC/M2rtTA/Oct4-GFP MEFs	Doxyyline treatment day 3	Thy1- cells FACS	cell lysis and protein digestion	SWATH-MS acquisition	SWATH_Sample_03.wiff
ColSC/M2rtTA/Oct4-GFP MEFs	Doxyyline treatment day 3	Thy1- cells FACS	cell lysis and protein digestion	SWATH-MS acquisition	SWATH_sample_03_rep2.wiff.scan
ColSC/M2rtTA/Oct4-GFP MEFs	Doxyyline treatment day 3	Thy1- cells FACS	cell lysis and protein digestion	SWATH-MS acquisition	SWATH_Sample_03_rep3.wiff
ColSC/M2rtTA/Oct4-GFP MEFs	Doxyyline treatment day 6	Thy1+ cells FACS	cell lysis and protein digestion	SWATH-MS acquisition	SWATH_Sample_04.wiff
ColSC/M2rtTA/Oct4-GFP MEFs	Doxyyline treatment day 6	Thy1+ cells FACS	cell lysis and protein digestion	SWATH-MS acquisition	SWATH_sample_04_rep2.wiff
ColSC/M2rtTA/Oct4-GFP MEFs	Doxyyline treatment day 6	Thy1+ cells FACS	cell lysis and protein digestion	SWATH-MS acquisition	SWATH_Sample_04_rep3.wiff
ColSC/M2rtTA/Oct4-GFP MEFs	Doxyyline treatment day 6	Thy1- cells FACS	cell lysis and protein digestion	SWATH-MS acquisition	SWATH_Sample_05.wiff
ColSC/M2rtTA/Oct4-GFP MEFs	Doxyyline treatment day 6	Thy1- cells FACS	cell lysis and protein digestion	SWATH-MS acquisition	SWATH_sample_05_rep2.wiff
ColSC/M2rtTA/Oct4-GFP MEFs	Doxyyline treatment day 6	Thy1- cells FACS	cell lysis and protein digestion	SWATH-MS acquisition	SWATH_Sample_05_rep3.wiff
ColSC/M2rtTA/Oct4-GFP MEFs	Doxyyline treatment day 6	SSEA1+ FACS	cell lysis and protein digestion	SWATH-MS acquisition	SWATH_Sample_06.wiff
ColSC/M2rtTA/Oct4-GFP MEFs	Doxyyline treatment day 6	SSEA1+ FACS	cell lysis and protein digestion	SWATH-MS acquisition	SWATH_sample_06_rep2.wiff
ColSC/M2rtTA/Oct4-GFP MEFs	Doxyyline treatment day 6	SSEA1+ FACS	cell lysis and protein digestion	SWATH-MS acquisition	SWATH_Sample_06_rep3.wiff
ColSC/M2rtTA/Oct4-GFP MEFs	Doxyyline treatment day 10	Thy1+ cells FACS	cell lysis and protein digestion	SWATH-MS acquisition	SWATH_Sample_07.wiff
ColSC/M2rtTA/Oct4-GFP MEFs	Doxyyline treatment day 10	Thy1+ cells FACS	cell lysis and protein digestion	SWATH-MS acquisition	SWATH_sample_07_rep2.wiff
ColSC/M2rtTA/Oct4-GFP MEFs	Doxyyline treatment day 10	Thy1+ cells FACS	cell lysis and protein digestion	SWATH-MS acquisition	SWATH_Sample_07_rep3.wiff
ColSC/M2rtTA/Oct4-GFP MEFs	Doxyyline treatment day 10	Thy1- cells FACS	cell lysis and protein digestion	SWATH-MS acquisition	SWATH_Sample_08.wiff
ColSC/M2rtTA/Oct4-GFP MEFs	Doxyyline treatment day 10	Thy1- cells FACS	cell lysis and protein digestion	SWATH-MS acquisition	SWATH_sample_08_rep2.wiff
ColSC/M2rtTA/Oct4-GFP MEFs	Doxyyline treatment day 10	Thy1- cells FACS	cell lysis and protein digestion	SWATH-MS acquisition	SWATH_Sample_08_rep3.wiff
ColSC/M2rtTA/Oct4-GFP MEFs	Doxyyline treatment day 10	SSEA1+ FACS	cell lysis and protein digestion	SWATH-MS acquisition	SWATH_Sample_09.wiff
ColSC/M2rtTA/Oct4-GFP MEFs	Doxyyline treatment day 10	SSEA1+ FACS	cell lysis and protein digestion	SWATH-MS acquisition	SWATH_sample_09_rep2.wiff
ColSC/M2rtTA/Oct4-GFP MEFs	Doxyyline treatment day 10	SSEA1+ FACS	cell lysis and protein digestion	SWATH-MS acquisition	SWATH_Sample_09_rep3.wiff
ColSC/M2rtTA/Oct4-GFP MEFs	Doxyyline treatment day 13	Thy1+ cells FACS	cell lysis and protein digestion	SWATH-MS acquisition	SWATH_Sample_10.wiff
ColSC/M2rtTA/Oct4-GFP MEFs	Doxyyline treatment day 13	Thy1+ cells FACS	cell lysis and protein digestion	SWATH-MS acquisition	SWATH_sample_010_rep2.wiff
ColSC/M2rtTA/Oct4-GFP MEFs	Doxyyline treatment day 13	Thy1+ cells FACS	cell lysis and protein digestion	SWATH-MS acquisition	SWATH_Sample_010_rep3.wiff
ColSC/M2rtTA/Oct4-GFP MEFs	Doxyyline treatment day 13	Thy1- cells FACS	cell lysis and protein digestion	SWATH-MS acquisition	SWATH_Sample_11.wiff
ColSC/M2rtTA/Oct4-GFP MEFs	Doxyyline treatment day 13	Thy1- cells FACS	cell lysis and protein digestion	SWATH-MS acquisition	SWATH_sample_011_rep2.wiff
ColSC/M2rtTA/Oct4-GFP MEFs	Doxyyline treatment day 13	Thy1- cells FACS	cell lysis and protein digestion	SWATH-MS acquisition	SWATH_Sample_011_rep3.wiff
ColSC/M2rtTA/Oct4-GFP MEFs	Doxyyline treatment day 13	SSEA1+ FACS	cell lysis and protein digestion	SWATH-MS acquisition	SWATH_Sample_12.wiff
ColSC/M2rtTA/Oct4-GFP MEFs	Doxyyline treatment day 13	SSEA1+ FACS	cell lysis and protein digestion	SWATH-MS acquisition	SWATH_sample_012_rep2.wiff
ColSC/M2rtTA/Oct4-GFP MEFs	Doxyyline treatment day 13	SSEA1+ FACS	cell lysis and protein digestion	SWATH-MS acquisition	SWATH_Sample_012_rep3.wiff
ColSC/M2rtTA/Oct4-GFP+ (iPSC)	Doxyyline treatment day 13	Oct-4+ FACS	cell lysis and protein digestion	SWATH-MS acquisition	SWATH_Sample_13.wiff
ColSC/M2rtTA/Oct4-GFP+ (iPSC)	Doxyyline treatment day 13	Oct-4+ FACS	cell lysis and protein digestion	SWATH-MS acquisition	SWATH_sample_013_rep2.wiff
ColSC/M2rtTA/Oct4-GFP+ (iPSC)	Doxyyline treatment day 13	Oct-4+ FACS	cell lysis and protein digestion	SWATH-MS acquisition	SWATH_Sample_013_rep3.wiff
