# Supplementary material for: Generation of a mouse SWATH-MS spectral library to quantify 10148 proteins involved in cell reprogramming
Source: Sci Data. 2021 Apr 26;8:118. doi: 10.1038/s41597-021-00896-w (PMC8076245; doi:10.1038/s41597-021-00896-w)
Supplement: Supplementary file 3 — Supplementary table 2 [file 41597_2021_896_MOESM3_ESM.xlsx]

## Sheet: Sheet1
Experiment number	SWATH Window size	CE
SWATH Exp 1:	399.50, 406.50, 5.000	10
SWATH Exp 2:	405.50, 412.50, 5.000	22.058
SWATH Exp 3:	411.50, 418.50, 5.000	22.433
SWATH Exp 4:	417.50, 424.50, 5.000	22.808
SWATH Exp 5:	423.50, 430.50, 5.000	23.183
SWATH Exp 6:	429.50, 436.50, 5.000	23.558
SWATH Exp 7:	435.50, 442.50, 5.000	23.933
SWATH Exp 8:	441.50, 448.50, 5.000	24.308
SWATH Exp 9:	447.50, 454.50, 5.000	24.683
SWATH Exp 10:	453.50, 459.50, 5.000	25.058
SWATH Exp 11:	458.50, 464.50, 5.000	25.42
SWATH Exp 12:	463.50, 469.50, 5.000	25.733
SWATH Exp 13:	468.50, 474.50, 5.000	26.045
SWATH Exp 14:	473.50, 479.50, 5.000	26.358
SWATH Exp 15:	478.50, 484.50, 5.000	26.671
SWATH Exp 16:	483.50, 489.50, 5.000	26.983
SWATH Exp 17:	488.50, 494.50, 5.000	27.296
SWATH Exp 18:	493.50, 499.50, 5.000	27.608
SWATH Exp 19:	498.50, 504.50, 5.000	27.921
SWATH Exp 20:	503.50, 509.50, 5.000	28.233
SWATH Exp 21:	508.50, 514.50, 5.000	28.546
SWATH Exp 22:	513.50, 519.50, 5.000	28.858
SWATH Exp 23:	518.50, 524.50, 5.000	29.171
SWATH Exp 24:	523.50, 529.50, 5.000	29.483
SWATH Exp 25:	528.50, 534.50, 5.000	29.796
SWATH Exp 26:	533.50, 539.50, 5.000	30.108
SWATH Exp 27:	538.50, 544.50, 5.000	30.421
SWATH Exp 28:	543.50, 549.50, 5.000	30.733
SWATH Exp 29:	548.50, 554.50, 5.000	31.046
SWATH Exp 30:	553.50, 559.50, 5.000	31.358
SWATH Exp 31:	558.50, 564.50, 5.000	31.671
SWATH Exp 32:	563.50, 569.50, 5.000	31.983
SWATH Exp 33:	568.50, 574.50, 5.000	32.296
SWATH Exp 34:	573.50, 579.50, 5.000	32.608
SWATH Exp 35:	578.50, 584.50, 5.000	32.921
SWATH Exp 36:	583.50, 589.50, 5.000	33.233
SWATH Exp 37:	588.50, 594.50, 5.000	33.546
SWATH Exp 38:	593.50, 599.50, 5.000	33.858
SWATH Exp 39:	598.50, 604.50, 5.000	34.171
SWATH Exp 40:	603.50, 609.50, 5.000	34.483
SWATH Exp 41:	608.50, 614.50, 5.000	34.796
SWATH Exp 42:	613.50, 619.50, 5.000	35.108
SWATH Exp 43:	618.50, 624.50, 5.000	35.421
SWATH Exp 44:	623.50, 629.50, 5.000	35.733
SWATH Exp 45:	628.50, 634.50, 5.000	36.046
SWATH Exp 46:	633.50, 639.50, 5.000	36.358
SWATH Exp 47:	638.50, 644.50, 5.000	36.671
SWATH Exp 48:	643.50, 649.50, 5.000	36.983
SWATH Exp 49:	648.50, 654.50, 5.000	37.296
SWATH Exp 50:	653.50, 660.50, 5.000	37.608
SWATH Exp 51:	659.50, 666.50, 5.000	37.933
SWATH Exp 52:	665.50, 672.50, 5.000	38.308
SWATH Exp 53:	671.50, 678.50, 5.000	38.683
SWATH Exp 54:	677.50, 684.50, 5.000	39.058
SWATH Exp 55:	683.50, 690.50, 5.000	39.433
SWATH Exp 56:	689.50, 696.50, 5.000	39.808
SWATH Exp 57:	695.50, 702.50, 5.000	40.183
SWATH Exp 58:	701.50, 708.50, 5.000	40.558
SWATH Exp 59:	707.50, 714.50, 5.000	40.933
SWATH Exp 60:	713.50, 720.50, 5.000	41.308
SWATH Exp 61:	719.50, 726.50, 5.000	41.683
SWATH Exp 62:	725.50, 732.50, 5.000	42.059
SWATH Exp 63:	731.50, 738.50, 5.000	42.434
SWATH Exp 64:	737.50, 744.50, 5.000	42.809
SWATH Exp 65:	743.50, 750.50, 5.000	43.184
SWATH Exp 66:	749.50, 756.50, 5.000	43.559
SWATH Exp 67:	755.50, 763.50, 5.000	43.934
SWATH Exp 68:	762.50, 770.50, 5.000	44.321
SWATH Exp 69:	769.50, 777.50, 5.000	44.759
SWATH Exp 70:	776.50, 784.50, 5.000	45.196
SWATH Exp 71:	783.50, 791.50, 5.000	45.634
SWATH Exp 72:	790.50, 798.50, 5.000	46.071
SWATH Exp 73:	797.50, 805.50, 5.000	46.509
SWATH Exp 74:	804.50, 812.50, 8.000	46.946
SWATH Exp 75:	811.50, 819.50, 8.000	47.384
SWATH Exp 76:	818.50, 826.50, 8.000	47.821
SWATH Exp 77:	825.50, 834.50, 8.000	48.259
SWATH Exp 78:	833.50, 842.50, 8.000	48.709
SWATH Exp 79:	841.50, 850.50, 8.000	49.209
SWATH Exp 80:	849.50, 858.50, 8.000	49.709
SWATH Exp 81:	857.50, 867.50, 8.000	50.209
SWATH Exp 82:	866.50, 876.50, 8.000	50.722
SWATH Exp 83:	875.50, 885.50, 8.000	51.284
SWATH Exp 84:	884.50, 894.50, 8.000	51.847
SWATH Exp 85:	893.50, 903.50, 8.000	52.409
SWATH Exp 86:	902.50, 914.50, 8.000	52.972
SWATH Exp 87:	913.50, 925.50, 8.000	53.56
SWATH Exp 88:	924.50, 936.50, 8.000	54.247
SWATH Exp 89:	935.50, 950.50, 8.000	54.935
SWATH Exp 90:	949.50, 964.50, 8.000	55.66
SWATH Exp 91:	963.50, 978.50, 8.000	56.535
SWATH Exp 92:	977.50, 992.50, 8.000	57.41
SWATH Exp 93:	991.50, 1011.50, 10.000	58.285
SWATH Exp 94:	1010.50, 1030.50, 10.000	59.223
SWATH Exp 95:	1029.50, 1054.50, 10.000	60.411
SWATH Exp 96:	1053.50, 1078.50, 10.000	61.661
SWATH Exp 97:	1077.50, 1117.50, 10.000	63.161
SWATH Exp 98:	1116.50, 1156.50, 10.000	64.846
SWATH Exp 99:	1155.50, 1200.50, 10.000	64.846
SWATH Exp 100:	1199.50, 1249.50, 10.000	69.784
